# Supplementary material for: Komagataella phaffii Cue5 Piggybacks on Lipid Droplets for Its Vacuolar Degradation during Stationary Phase Lipophagy
Source: Cells. 2022 Jan 10;11(2):215. doi: 10.3390/cells11020215 (PMC8774080; doi:10.3390/cells11020215)
Supplement: Supplementary file 1 [file cells-11-00215-s001.zip]

Archive with 1 entries (1 files):
- cells-1534503-supplementary.pdf
